# Supplementary material for: Inactivated tick-borne encephalitis vaccine elicits several overlapping waves of T cell response
Source: Front Immunol. 2022 Aug 24;13:970285. doi: 10.3389/fimmu.2022.970285 (PMC9449805; doi:10.3389/fimmu.2022.970285)
Supplement: Supplementary file 1 [file DataSheet_1.zip]

Archive with 10 entries (10 files):
- Suppl_Fig_1.jpg
- Suppl_Fig_2.jpg
- Suppl_Fig_3.jpg
- Suppl_Fig_4.jpg
- Suppl_Fig_5.jpg
- Suppl_Fig_6.jpg
- Suppl_Fig_7.jpg
- Suppl_Fig_8.jpg
- Suppl_Fig_9.jpg
- Sycheva_et_all_suppl_material_revised.docx
