# Supplementary material for: Inactivated tick-borne encephalitis vaccine elicits several overlapping waves of T cell response
Source: Front Immunol. 2022 Aug 24;13:970285. doi: 10.3389/fimmu.2022.970285 (PMC9449805; doi:10.3389/fimmu.2022.970285)
Supplement: Supplementary file 2 [file Table_1.xlsx]

## Sheet: Sheet1
Sample	Donor, #	Day	Fraction	Number of cells	Sequencing platform	Reads	UMIs	Clonotypes
D1_p0_F1	1	-14	bulk PBMCs	~5 mln	NovaSeq (2x150nt)	4670087	506219	311333
D1_p0_F2	1	-14	bulk PBMCs	~5 mln	NovaSeq (2x150nt)	4297247	611746	362703
D1_0_F1	1	0	bulk PBMCs	~5 mln	NovaSeq (2x150nt)	1324353	172510	116340
D1_0_F2	1	0	bulk PBMCs	~5 mln	NovaSeq (2x150nt)	1464152	210223	138882
D1_0_Mem	1	0	CD45RO	~1 mln	NovaSeq (2x150nt)	1248083	209672	91454
D1_30_F1	1	30	bulk PBMCs	~5 mln	NovaSeq (2x150nt)	4421908	544222	326292
D1_30_F2	1	30	bulk PBMCs	~5 mln	NovaSeq (2x150nt)	6214084	711526	404982
D1_30_Mem	1	30	CD45RO	~1 mln	NovaSeq (2x150nt)	2927291	418799	139662
D1_30_CD4	1	30	CD4	~3 mln	NovaSeq (2x150nt)	2414949	620501	338249
D1_30_CD8	1	30	CD8	~1 mln	NovaSeq (2x150nt)	2755405	443255	202593
D1_37_F1	1	37	bulk PBMCs	~5 mln	NovaSeq (2x150nt)	4649793	540006	332938
D1_37_F2	1	37	bulk PBMCs	~5 mln	NovaSeq (2x150nt)	4496438	600071	366911
D1_37_CD4	1	37	CD4	~3 mln	NovaSeq (2x150nt)	2342547	607149	360279
D1_37_CD8	1	37	CD8	~1 mln	NovaSeq (2x150nt)	2352124	462303	218108
D1_44_F1	1	44	bulk PBMCs	~5 mln	NovaSeq (2x150nt)	5337030	576990	312088
D1_44_F2	1	44	bulk PBMCs	~5 mln	NovaSeq (2x150nt)	4607411	533034	313979
D1_44_CD4	1	44	CD4	~3 mln	NovaSeq (2x150nt)	2912222	608728	318546
D1_44_CD8	1	44	CD8	~1 mln	NovaSeq (2x150nt)	1888603	274202	133007
D1_75_F1	1	75	bulk PBMCs	~5 mln	NovaSeq (2x150nt)	4779628	800045	429828
D1_75_F2	1	75	bulk PBMCs	~5 mln	NovaSeq (2x150nt)	1951691	514244	313764
D1_75_Mem	1	75	CD45RO	~1 mln	NovaSeq (2x150nt)	812488	230492	93742
D2_p0_F1	2	-14	bulk PBMCs	~5 mln	NovaSeq (2x150nt)	5252806	588487	289075
D2_p0_F2	2	-14	bulk PBMCs	~5 mln	NovaSeq (2x150nt)	5573935	628155	298561
D2_0_F1	2	0	bulk PBMCs	~5 mln	NovaSeq (2x150nt)	5228019	693660	305729
D2_0_F2	2	0	bulk PBMCs	~5 mln	NovaSeq (2x150nt)	5630962	790508	344615
D2_0_Mem	2	0	CD45RO	~1 mln	NovaSeq (2x150nt)	789350	225523	82859
D2_30_F1	2	30	bulk PBMCs	~5 mln	NovaSeq (2x150nt)	3318032	635846	311363
D2_30_F2	2	30	bulk PBMCs	~5 mln	NovaSeq (2x150nt)	3881196	660706	320322
D2_30_Mem	2	30	CD45RO	~1 mln	NovaSeq (2x150nt)	1824513	326035	118795
D2_30_CD4	2	30	CD4	~3 mln	NovaSeq (2x150nt)	2192388	626257	358670
D2_30_CD8	2	30	CD8	~1 mln	NovaSeq (2x150nt)	2099273	310293	110386
D2_37_F1	2	37	bulk PBMCs	~5 mln	NovaSeq (2x150nt)	5857466	838362	327276
D2_37_F2	2	37	bulk PBMCs	~5 mln	NovaSeq (2x150nt)	5461852	743258	297143
D2_37_CD4	2	37	CD4	~3 mln	NovaSeq (2x150nt)	2257324	474423	239511
D2_37_CD8	2	37	CD8	~1 mln	NovaSeq (2x150nt)	1878801	472959	92648
D2_44_F1	2	44	bulk PBMCs	~5 mln	NovaSeq (2x150nt)	3753087	1287378	468677
D2_44_F2	2	44	bulk PBMCs	~5 mln	NovaSeq (2x150nt)	5133182	1614958	551782
D2_44_CD4	2	44	CD4	~3 mln	NovaSeq (2x150nt)	2372503	815129	382026
D2_44_CD8	2	44	CD8	~1 mln	NovaSeq (2x150nt)	2271020	752688	181651
D2_75_F1	2	75	bulk PBMCs	~5 mln	NovaSeq (2x150nt)	4048212	903103	339754
D2_75_F2	2	75	bulk PBMCs	~5 mln	NovaSeq (2x150nt)	4646492	739299	291821
D2_75_Mem	2	75	CD45RO	~1 mln	NovaSeq (2x150nt)	803091	162282	57558
D3_p0_F1	3	-14	bulk PBMCs	~5 mln	NovaSeq (2x150nt)	4374313	712641	444729
D3_p0_F2	3	-14	bulk PBMCs	~5 mln	NovaSeq (2x150nt)	1776536	508835	347189
D3_0_F1	3	0	bulk PBMCs	~5 mln	NovaSeq (2x150nt)	3653704	1321789	679681
D3_0_F2	3	0	bulk PBMCs	~5 mln	NovaSeq (2x150nt)	3939319	1529970	807638
D3_0_Mem	3	0	CD45RO	~1 mln	NovaSeq (2x150nt)	3469708	1165324	224659
D3_30_F1	3	30	bulk PBMCs	~5 mln	NovaSeq (2x150nt)	5890880	794595	472484
D3_30_F2	3	30	bulk PBMCs	~5 mln	NovaSeq (2x150nt)	7330415	666167	404577
D3_30_Mem	3	30	CD45RO	~1 mln	NovaSeq (2x150nt)	2236485	377309	143749
D3_30_CD4	3	30	CD4	~3 mln	NovaSeq (2x150nt)	1936264	404604	276573
D3_30_CD8	3	30	CD8	~1 mln	NovaSeq (2x150nt)	2701423	539203	216784
D3_37_F1	3	37	bulk PBMCs	~5 mln	NovaSeq (2x150nt)	5272948	759950	363704
D3_37_F2	3	37	bulk PBMCs	~5 mln	NovaSeq (2x150nt)	4944461	652874	321397
D3_37_CD4	3	37	CD4	~3 mln	NovaSeq (2x150nt)	2336544	496890	299269
D3_37_CD8	3	37	CD8	~1 mln	NovaSeq (2x150nt)	2267191	307087	120013
D3_44_F1	3	44	bulk PBMCs	~5 mln	NovaSeq (2x150nt)	4563159	638629	372480
D3_44_F2	3	44	bulk PBMCs	~5 mln	NovaSeq (2x150nt)	4864674	772283	464870
D3_44_CD4	3	44	CD4	~3 mln	NovaSeq (2x150nt)	2317627	686574	436472
D3_44_CD8	3	44	CD8	~1 mln	NovaSeq (2x150nt)	1960349	346280	145743
D3_75_F1	3	75	bulk PBMCs	~5 mln	NovaSeq (2x150nt)	1332984	307174	224548
D3_75_F2	3	75	bulk PBMCs	~5 mln	NovaSeq (2x150nt)	1799556	406856	291752
D3_75_Mem	3	75	CD45RO	~1 mln	NovaSeq (2x150nt)	914449	87774	39795
D4_p0_F1	4	-14	bulk PBMCs	~5 mln	NovaSeq (2x150nt)	5194796	1227646	624896
D4_p0_F2	4	-14	bulk PBMCs	~5 mln	NovaSeq (2x150nt)	6059331	1540055	859323
D4_0_F1	4	0	bulk PBMCs	~5 mln	NovaSeq (2x150nt)	4514802	1159374	650476
D4_0_F2	4	0	bulk PBMCs	~5 mln	NovaSeq (2x150nt)	1853297	679700	414249
D4_0_Mem	4	0	CD45RO	~1 mln	NovaSeq (2x150nt)	1101887	308676	117698
D4_30_F1	4	30	bulk PBMCs	~5 mln	NovaSeq (2x150nt)	4525676	1220919	665648
D4_30_F2	4	30	bulk PBMCs	~5 mln	NovaSeq (2x150nt)	5826103	1412506	757459
D4_30_Mem	4	30	CD45RO	~1 mln	NovaSeq (2x150nt)	2633336	717073	200481
D4_30_CD4	4	30	CD4	~3 mln	NovaSeq (2x150nt)	2434767	908553	568985
D4_30_CD8	4	30	CD8	~1 mln	NovaSeq (2x150nt)	2574807	745619	177070
D4_37_F1	4	37	bulk PBMCs	~5 mln	NovaSeq (2x150nt)	5263821	1037008	544164
D4_37_F2	4	37	bulk PBMCs	~5 mln	NovaSeq (2x150nt)	4809891	1077629	573448
D4_37_CD4	4	37	CD4	~3 mln	NovaSeq (2x150nt)	2327676	716773	432862
D4_37_CD8	4	37	CD8	~1 mln	NovaSeq (2x150nt)	1477919	277728	91907
D4_44_F1	4	44	bulk PBMCs	~5 mln	NovaSeq (2x150nt)	4669988	826606	447715
D4_44_F2	4	44	bulk PBMCs	~5 mln	NovaSeq (2x150nt)	4878074	800644	430950
D4_44_CD4	4	44	CD4	~3 mln	NovaSeq (2x150nt)	2173164	551286	346243
D4_44_CD8	4	44	CD8	~1 mln	NovaSeq (2x150nt)	2079771	405358	107685
D4_75_F1	4	75	bulk PBMCs	~5 mln	NovaSeq (2x150nt)	4709256	1003067	601563
D4_75_F2	4	75	bulk PBMCs	~5 mln	NovaSeq (2x150nt)	5128639	919222	559152
D4_75_Mem	4	75	CD45RO	~1 mln	NovaSeq (2x150nt)	494596	165526	78309
D5_p0_F1	5	-14	bulk PBMCs	~5 mln	NovaSeq (2x150nt)	2540610	850460	421041
D5_p0_F2	5	-14	bulk PBMCs	~5 mln	NovaSeq (2x150nt)	2252990	710948	360494
D5_0_F1	5	0	bulk PBMCs	~5 mln	NovaSeq (2x150nt)	3492956	1044600	641265
D5_0_F2	5	0	bulk PBMCs	~5 mln	NovaSeq (2x150nt)	3649206	1130672	682978
D5_0_Mem	5	0	CD45RO	~1 mln	NovaSeq (2x150nt)	1905687	395407	152260
D5_30_F1	5	30	bulk PBMCs	~5 mln	NovaSeq (2x150nt)	7536921	1142507	642342
D5_30_F2	5	30	bulk PBMCs	~5 mln	NovaSeq (2x150nt)	5991565	1149832	661101
D5_30_Mem	5	30	CD45RO	~1 mln	NovaSeq (2x150nt)	1559051	296392	141715
D5_30_CD4	5	30	CD4	~3 mln	NovaSeq (2x150nt)	2425878	758832	478235
D5_30_CD8	5	30	CD8	~1 mln	NovaSeq (2x150nt)	1718322	423689	148326
D5_37_F1	5	37	bulk PBMCs	~5 mln	NovaSeq (2x150nt)	5175113	1303636	627572
D5_37_F2	5	37	bulk PBMCs	~5 mln	NovaSeq (2x150nt)	4415129	985369	506144
D5_37_CD4	5	37	CD4	~3 mln	NovaSeq (2x150nt)	2370403	848614	483602
D5_37_CD8	5	37	CD8	~1 mln	NovaSeq (2x150nt)	2118622	580989	164179
D5_37_CD137	5	37	CD137	55673	NovaSeq (2x150nt)	9714848	5610355	6944
D5_37_IFNg	5	37	IFNγ	11671	NovaSeq (2x150nt)	2170800	1309377	3193
D5_44_F1	5	44	bulk PBMCs	~5 mln	NovaSeq (2x150nt)	4148878	981112	505474
D5_44_F2	5	44	bulk PBMCs	~5 mln	NovaSeq (2x150nt)	4057912	867131	455739
D5_44_CD4	5	44	CD4	~3 mln	NovaSeq (2x150nt)	2506931	804756	421220
D5_44_CD8	5	44	CD8	~1 mln	NovaSeq (2x150nt)	625363	234036	78147
D5_44_CD137	5	44	CD137	21976	NovaSeq (2x150nt)	4516829	2748013	5512
D5_44_IFNg	5	44	IFNγ	10625	NovaSeq (2x150nt)	2255540	1350267	5722
D5_75_F1	5	75	bulk PBMCs	~5 mln	NovaSeq (2x150nt)	1525079	394253	271493
D5_75_F2	5	75	bulk PBMCs	~5 mln	NovaSeq (2x150nt)	2345709	535841	341588
D5_75_Mem	5	75	CD45RO	~1 mln	NovaSeq (2x150nt)	710060	95686	43356
D6_p0_F1	6	-14	bulk PBMCs	~5 mln	NovaSeq (2x150nt)	1639037	329537	202406
D6_p0_F2	6	-14	bulk PBMCs	~5 mln	NovaSeq (2x150nt)	2292550	463678	276384
D6_0_F1	6	0	bulk PBMCs	~5 mln	NovaSeq (2x150nt)	3323420	154689	107001
D6_0_F2	6	0	bulk PBMCs	~5 mln	NovaSeq (2x150nt)	4270589	185499	127214
D6_0_Mem	6	0	CD45RO	~1 mln	NovaSeq (2x150nt)	3449027	235886	106513
D6_30_F1	6	30	bulk PBMCs	~5 mln	NovaSeq (2x150nt)	6272105	1114992	566915
D6_30_F2	6	30	bulk PBMCs	~5 mln	NovaSeq (2x150nt)	6736991	874302	478104
D6_30_Mem	6	30	CD45RO	~1 mln	NovaSeq (2x150nt)	1246221	218811	98436
D6_30_CD4	6	30	CD4	~3 mln	NovaSeq (2x150nt)	1540041	537550	335379
D6_30_CD8	6	30	CD8	~1 mln	NovaSeq (2x150nt)	1813123	441391	127073
D6_37_F1	6	37	bulk PBMCs	~5 mln	NovaSeq (2x150nt)	5214766	892723	456866
D6_37_F2	6	37	bulk PBMCs	~5 mln	NovaSeq (2x150nt)	5941497	948618	478870
D6_37_CD4	6	37	CD4	~3 mln	NovaSeq (2x150nt)	2499246	628971	349918
D6_37_CD8	6	37	CD8	~1 mln	NovaSeq (2x150nt)	1901286	270334	76670
D6_37_CD137	6	37	CD137	36195	NovaSeq (2x150nt)	7697826	5408045	5860
D6_37_IFNg	6	37	IFNγ	10974	NovaSeq (2x150nt)	2383768	1780118	1560
D6_44_F1	6	44	bulk PBMCs	~5 mln	NovaSeq (2x150nt)	4195785	708250	411807
D6_44_F2	6	44	bulk PBMCs	~5 mln	NovaSeq (2x150nt)	4522425	641152	375971
D6_44_CD4	6	44	CD4	~3 mln	NovaSeq (2x150nt)	901504	345731	240584
D6_44_CD8	6	44	CD8	~1 mln	NovaSeq (2x150nt)	931758	222258	78433
D6_44_CD137	6	44	CD137	45545	NovaSeq (2x150nt)	9559122	6178150	8366
D6_44_IFNg	6	44	IFNγ	24658	NovaSeq (2x150nt)	4791204	3358433	8624
D6_75_F1	6	75	bulk PBMCs	~5 mln	NovaSeq (2x150nt)	3113639	888389	514562
D6_75_F2	6	75	bulk PBMCs	~5 mln	NovaSeq (2x150nt)	4154423	894290	514930
D6_75_Mem	6	75	CD45RO	~1 mln	NovaSeq (2x150nt)	1827434	337724	104638
D7_0_F1	7	0	bulk PBMCs	~5 mln	HiSeq (2x100nt)	3477809	286087	151484
D7_0_F2	7	0	bulk PBMCs	~5 mln	HiSeq (2x100nt)	3467332	180816	102409
D7_0_Mem	7	0	CD45RO	~1 mln	HiSeq (2x100nt)	1134551	22958	16907
D7_30_F1	7	30	bulk PBMCs	~5 mln	HiSeq (2x100nt)	4524034	708090	304405
D7_30_F2	7	30	bulk PBMCs	~5 mln	HiSeq (2x100nt)	4299873	765556	325780
D7_30_Mem	7	30	CD45RO	~1 mln	HiSeq (2x100nt)	1417195	35914	23242
D7_37_F1	7	37	bulk PBMCs	~5 mln	HiSeq (2x100nt)	3179894	39665	23681
D7_37_F2	7	37	bulk PBMCs	~5 mln	HiSeq (2x100nt)	3698261	180039	101039
D7_37_CD4	7	37	CD4	~3 mln	HiSeq (2x100nt)	2331509	689953	359280
D7_37_CD8	7	37	CD8	~1 mln	HiSeq (2x100nt)	1865103	120486	33939
D7_44_F1	7	44	bulk PBMCs	~5 mln	HiSeq (2x100nt)	3889662	1224850	438946
D7_44_F2	7	44	bulk PBMCs	~5 mln	HiSeq (2x100nt)	4257117	1335270	479007
D7_44_Mem	7	44	CD45RO	~1 mln	HiSeq (2x100nt)	2034136	528630	119659
D7_44_CD4	7	44	CD4	~3 mln	HiSeq (2x100nt)	2195933	1105292	457925
D7_44_CD8	7	44	CD8	~1 mln	HiSeq (2x100nt)	2092367	418055	88045
D7_75_F1	7	75	bulk PBMCs	~5 mln	HiSeq (2x100nt)	3746695	904552	409527
D7_75_F2	7	75	bulk PBMCs	~5 mln	HiSeq (2x100nt)	4005396	901414	410722
D7_75_Mem	7	75	CD45RO	~1 mln	HiSeq (2x100nt)	2122454	664925	207440
D7_75_CD4	7	75	CD4	~3 mln	HiSeq (2x100nt)	1839214	679624	357941
D7_75_CD8	7	75	CD8	~1 mln	HiSeq (2x100nt)	1995958	688239	135972
D8_0_F1	8	0	bulk PBMCs	~5 mln	HiSeq (2x100nt)	2757235	863771	439744
D8_0_F2	8	0	bulk PBMCs	~5 mln	HiSeq (2x100nt)	3824579	905827	465906
D8_0_Mem	8	0	CD45RO	~1 mln	HiSeq (2x100nt)	1706212	649673	202014
D8_30_F1	8	30	bulk PBMCs	~5 mln	HiSeq (2x100nt)	3334120	626568	353591
D8_30_F2	8	30	bulk PBMCs	~5 mln	HiSeq (2x100nt)	3151270	563295	320922
D8_30_Mem	8	30	CD45RO	~1 mln	HiSeq (2x100nt)	1723316	483757	141119
D8_37_F1	8	37	bulk PBMCs	~5 mln	HiSeq (2x100nt)	2963531	1028518	444908
D8_37_F2	8	37	bulk PBMCs	~5 mln	HiSeq (2x100nt)	2945603	1204763	538551
D8_37_Mem	8	37	CD45RO	~1 mln	HiSeq (2x100nt)	1285252	191529	45924
D8_37_CD4	8	37	CD4	~3 mln	HiSeq (2x100nt)	1421267	767738	405087
D8_37_CD8	8	37	CD8	~1 mln	HiSeq (2x100nt)	1583356	815314	167736
D8_44_F1	8	44	bulk PBMCs	~5 mln	HiSeq (2x100nt)	3111953	899947	501898
D8_44_F2	8	44	bulk PBMCs	~5 mln	HiSeq (2x100nt)	3074680	897904	495573
D8_44_Mem	8	44	CD45RO	~1 mln	HiSeq (2x100nt)	1704381	466436	127758
D8_44_CD4	8	44	CD4	~3 mln	HiSeq (2x100nt)	1450376	618599	373509
D8_44_CD8	8	44	CD8	~1 mln	HiSeq (2x100nt)	1389762	550696	169649
D8_75_F1	8	75	bulk PBMCs	~5 mln	HiSeq (2x100nt)	2689048	994711	523938
D8_75_F2	8	75	bulk PBMCs	~5 mln	HiSeq (2x100nt)	2535393	957189	523573
D8_75_Mem	8	75	CD45RO	~1 mln	HiSeq (2x100nt)	1057580	514607	172779
D8_75_CD4	8	75	CD4	~3 mln	HiSeq (2x100nt)	1141141	606259	368347
D8_75_CD8	8	75	CD8	~1 mln	HiSeq (2x100nt)	1152878	521262	142647
D9_0_F1	9	0	bulk PBMCs	~5 mln	HiSeq (2x100nt)	3399364	1083158	666075
D9_0_F2	9	0	bulk PBMCs	~5 mln	HiSeq (2x100nt)	3506906	1112994	673119
D9_0_Mem	9	0	CD45RO	~1 mln	HiSeq (2x100nt)	1447389	519964	154570
D9_30_F1	9	30	bulk PBMCs	~5 mln	HiSeq (2x100nt)	3473047	919422	539518
D9_30_F2	9	30	bulk PBMCs	~5 mln	HiSeq (2x100nt)	3535473	910571	527363
D9_30_Mem	9	30	CD45RO	~1 mln	HiSeq (2x100nt)	1407023	533663	122937
D9_37_F1	9	37	bulk PBMCs	~5 mln	HiSeq (2x100nt)	3743836	640127	414315
D9_37_F2	9	37	bulk PBMCs	~5 mln	HiSeq (2x100nt)	3417122	638089	410609
D9_37_Mem	9	37	CD45RO	~1 mln	HiSeq (2x100nt)	1234405	285141	106791
D9_37_CD4	9	37	CD4	~3 mln	HiSeq (2x100nt)	1342089	428364	246314
D9_37_CD8	9	37	CD8	~1 mln	HiSeq (2x100nt)	1452005	311012	124154
D9_44_F1	9	44	bulk PBMCs	~5 mln	HiSeq (2x100nt)	3907259	622120	400168
D9_44_F2	9	44	bulk PBMCs	~5 mln	HiSeq (2x100nt)	3648069	621252	396071
D9_44_Mem	9	44	CD45RO	~1 mln	HiSeq (2x100nt)	1320240	335459	117904
D9_44_CD4	9	44	CD4	~3 mln	HiSeq (2x100nt)	1295238	484066	279330
D9_44_CD8	9	44	CD8	~1 mln	HiSeq (2x100nt)	1156811	181588	76321
D9_75_F1	9	75	bulk PBMCs	~5 mln	HiSeq (2x100nt)	3589682	691094	430576
D9_75_F2	9	75	bulk PBMCs	~5 mln	HiSeq (2x100nt)	3386146	645811	410041
D9_75_Mem	9	75	CD45RO	~1 mln	HiSeq (2x100nt)	1391321	389845	120548
D9_75_CD4	9	75	CD4	~3 mln	HiSeq (2x100nt)	1544265	595905	340623
D9_75_CD8	9	75	CD8	~1 mln	HiSeq (2x100nt)	1370458	379828	134205
D10_0_F1	10	0	bulk PBMCs	~5 mln	HiSeq (2x100nt)	2526997	343336	161871
D10_0_F2	10	0	bulk PBMCs	~5 mln	HiSeq (2x100nt)	2515134	384874	167170
D10_0_Mem	10	0	CD45RO	~1 mln	HiSeq (2x100nt)	1001642	150208	67902
D10_0_CD4	10	0	CD4	~3 mln	HiSeq (2x100nt)	899021	128229	85943
D10_0_CD8	10	0	CD8	~1 mln	HiSeq (2x100nt)	1232746	299819	76866
D10_30_F1	10	30	bulk PBMCs	~5 mln	HiSeq (2x100nt)	1783507	50138	27779
D10_30_F2	10	30	bulk PBMCs	~5 mln	HiSeq (2x100nt)	1849873	70293	34926
D10_30_Mem	10	30	CD45RO	~1 mln	HiSeq (2x100nt)	803567	31533	16418
D10_30_CD4	10	30	CD4	~3 mln	HiSeq (2x100nt)	988001	65188	41813
D10_30_CD8	10	30	CD8	~1 mln	HiSeq (2x100nt)	975569	64901	21129
D10_37_F1	10	37	bulk PBMCs	~5 mln	HiSeq (2x100nt)	3656883	359048	199978
D10_37_F2	10	37	bulk PBMCs	~5 mln	HiSeq (2x100nt)	3681698	342146	190469
D10_37_Mem	10	37	CD45RO	~1 mln	HiSeq (2x100nt)	1813943	133639	67576
D10_37_CD4	10	37	CD4	~3 mln	HiSeq (2x100nt)	1872858	272258	163453
D10_37_CD8	10	37	CD8	~1 mln	HiSeq (2x100nt)	2070074	169041	66437
D10_44_F1	10	44	bulk PBMCs	~5 mln	HiSeq (2x100nt)	2554575	632533	272220
D10_44_F2	10	44	bulk PBMCs	~5 mln	HiSeq (2x100nt)	2628727	736663	297154
D10_44_CD4	10	44	CD4	~3 mln	HiSeq (2x100nt)	1157440	343942	180044
D10_44_CD8	10	44	CD8	~1 mln	HiSeq (2x100nt)	847970	127549	46093
D10_75_F1	10	75	bulk PBMCs	~5 mln	HiSeq (2x100nt)	2896567	729544	336455
D10_75_F2	10	75	bulk PBMCs	~5 mln	HiSeq (2x100nt)	2753263	681033	321761
D10_75_Mem	10	75	CD45RO	~1 mln	HiSeq (2x100nt)	1348876	410718	138679
D10_75_CD4	10	75	CD4	~3 mln	HiSeq (2x100nt)	1000413	26055	21205
D10_75_CD8	10	75	CD8	~1 mln	HiSeq (2x100nt)	1317810	485193	125231
D11_0_F1	11	0	bulk PBMCs	~5 mln	HiSeq (2x100nt)	2657500	565911	310880
D11_0_F2	11	0	bulk PBMCs	~5 mln	HiSeq (2x100nt)	2591350	519108	275874
D11_0_Mem	11	0	CD45RO	~1 mln	HiSeq (2x100nt)	786908	67761	36197
D11_0_CD4	11	0	CD4	~3 mln	HiSeq (2x100nt)	2305823	563897	296806
D11_0_CD8	11	0	CD8	~1 mln	HiSeq (2x100nt)	1269999	333504	99547
D11_30_F1	11	30	bulk PBMCs	~5 mln	HiSeq (2x100nt)	2545535	461332	279989
D11_30_F2	11	30	bulk PBMCs	~5 mln	HiSeq (2x100nt)	2277439	240223	165503
D11_30_Mem	11	30	CD45RO	~1 mln	HiSeq (2x100nt)	1196174	313055	213399
D11_30_CD4	11	30	CD4	~3 mln	HiSeq (2x100nt)	1174205	301933	210510
D11_30_CD8	11	30	CD8	~1 mln	HiSeq (2x100nt)	1060324	139145	70913
D11_44_F1	11	44	bulk PBMCs	~5 mln	HiSeq (2x100nt)	2476334	458857	311331
D11_44_F2	11	44	bulk PBMCs	~5 mln	HiSeq (2x100nt)	2651957	137874	96796
D11_44_CD4	11	44	CD4	~3 mln	HiSeq (2x100nt)	1473974	469111	303343
D11_44_CD8	11	44	CD8	~1 mln	HiSeq (2x100nt)	1233470	233516	121143
D11_75_F1	11	75	bulk PBMCs	~5 mln	HiSeq (2x100nt)	2704062	744865	398881
D11_75_F2	11	75	bulk PBMCs	~5 mln	HiSeq (2x100nt)	2915039	826880	421182
D11_75_Mem	11	75	CD45RO	~1 mln	HiSeq (2x100nt)	1320094	369404	123252
D11_75_CD4	11	75	CD4	~3 mln	HiSeq (2x100nt)	1380028	485395	270826
D11_75_CD8	11	75	CD8	~1 mln	HiSeq (2x100nt)	1215084	276334	116434
