# Supplementary material for: Inactivated tick-borne encephalitis vaccine elicits several overlapping waves of T cell response
Source: Front Immunol. 2022 Aug 24;13:970285. doi: 10.3389/fimmu.2022.970285 (PMC9449805; doi:10.3389/fimmu.2022.970285)
Supplement: Supplementary file 4 [file Table_3.xlsx]

## Sheet: Sheet1
№	nSeqCDR3	aaSeqCDR3	V-segment	J-segment	Donor	Cluster
1	TGTGCCAGCTCACCAGGGGAGGAGACCCAGTACTTC	CASSPGEETQYF	TRBV18	TRBJ2-5	1	1
2	TGTGCCAGCTCACCAGGCGAAGAGACCCAGTACTTC	CASSPGEETQYF	TRBV18	TRBJ2-5	1	1
3	TGTGCCAGCTCACCACAGGGAGAGACCCAGTACTTC	CASSPQGETQYF	TRBV18	TRBJ2-5	1	1
4	TGTGCCAGCTCACCGGCGGAAGAGACCCAGTACTTC	CASSPAEETQYF	TRBV18	TRBJ2-5	1	1
5	TGTGCCAGCTCACCCGGGGAAGAGACCCAGTACTTC	CASSPGEETQYF	TRBV18	TRBJ2-5	1	1
6	TGTGCCAGCTCAGCCAGCGAGGAGACCCAGTACTTC	CASSASEETQYF	TRBV18	TRBJ2-5	1	1
7	TGTGCCAGCTCACCGGGAGAAGAGACCCAGTACTTC	CASSPGEETQYF	TRBV18	TRBJ2-5	1	1
8	TGTGCCAGCTCACCACCGGAAGAGACCCAGTACTTC	CASSPPEETQYF	TRBV18	TRBJ2-5	1	1
9	TGTGCCAGCTCACCGGCTGAGGAGACCCAGTACTTC	CASSPAEETQYF	TRBV18	TRBJ2-5	3	1
10	TGTGCCAGCTCACAGGGGGAAGAGACCCAGTACTTC	CASSQGEETQYF	TRBV18	TRBJ2-5	3	1
11	TGTGCCAGCTCACCAGGCGAAGAGACCCAGTACTTC	CASSPGEETQYF	TRBV18	TRBJ2-5	3	1
12	TGTGCCAGCTCACCAGCCGAAGAGACCCAGTACTTC	CASSPAEETQYF	TRBV18	TRBJ2-5	3	1
13	TGTGCCAGCTCACCAGCGGAAGAGACCCAGTACTTC	CASSPAEETQYF	TRBV18	TRBJ2-5	3	1
14	TGTGCCAGCTCTCCAACGGAAGAGACCCAGTACTTC	CASSPTEETQYF	TRBV18	TRBJ2-5	3	1
15	TGTGCCAGCTCAGCAGCTGAAGAGACCCAGTACTTC	CASSAAEETQYF	TRBV18	TRBJ2-5	3	1
16	TGTGCCAGCTCACCGGCCGAAGAGACCCAGTACTTC	CASSPAEETQYF	TRBV18	TRBJ2-5	3	1
17	TGTGCCAGCTCACAGGCGGAAGAGACCCAGTACTTC	CASSQAEETQYF	TRBV18	TRBJ2-5	3	1
18	TGTGCCAGCTCACCGGCAGAAGAGACCCAGTACTTC	CASSPAEETQYF	TRBV18	TRBJ2-5	3	1
19	TGTGCCAGCTCTCCGTATGAAGAGACCCAGTACTTC	CASSPYEETQYF	TRBV18	TRBJ2-5	3	1
20	TGTGCCAGCTCAGCCGGGGAAGAGACCCAGTACTTC	CASSAGEETQYF	TRBV18	TRBJ2-5	3	1
21	TGTGCCAGCTCCGCAGGGGAAGAGACCCAGTACTTC	CASSAGEETQYF	TRBV18	TRBJ2-5	3	1
22	TGTGCCAGCTCACCGAACGAAGAGACCCAGTACTTC	CASSPNEETQYF	TRBV18	TRBJ2-5	3	1
23	TGTGCCAGCTCACAGGAGGAAGAGACCCAGTACTTC	CASSQEEETQYF	TRBV18	TRBJ2-5	4	1
24	TGTGCCAGCTCACCACAGGAGGAGACCCAGTACTTC	CASSPQEETQYF	TRBV18	TRBJ2-5	6	1
25	TGTGCCAGCTCACCACAGGAAGAGACCCAGTACTTC	CASSPQEETQYF	TRBV18	TRBJ2-5	6	1
26	TGTGCCAGCTCACCGGGACGGGAGACCCAGTACTTC	CASSPGRETQYF	TRBV18	TRBJ2-5	7	1
27	TGTGCCAGCAGCAAGGGACTAGCGGGGGGGTTTTACAATGAGCAGTTCTTC	CASSKGLAGGFYNEQFF	TRBV7-3	TRBJ2-1	1	2
28	TGTGCCAGCAGCCTGGGACTAGCGGGAGGTTTCTACAATGAGCAGTTCTTC	CASSLGLAGGFYNEQFF	TRBV7-3	TRBJ2-1	3	2
29	TGTGCCAGCAGCCCCGGACTAGCCGGAGGCTTCTACAATGAGCAGTTCTTC	CASSPGLAGGFYNEQFF	TRBV7-3	TRBJ2-1	3	2
30	TGTGCCAGCAGCCCTGGACTAGCGGGAGGCTTTTACAATGAGCAGTTCTTC	CASSPGLAGGFYNEQFF	TRBV7-3	TRBJ2-1	3	2
31	TGTGCCAGCAGCTTGGGACTAGCGGGAGGGTTTTACAATGAGCAGTTCTTC	CASSLGLAGGFYNEQFF	TRBV7-3	TRBJ2-1	3	2
32	TGTGCCAGCAGCTTGGGACTAGCGGGAGGGTTCTACAATGAGCAGTTCTTC	CASSLGLAGGFYNEQFF	TRBV7-3	TRBJ2-1	3	2
33	TGTGCCAGCAGCAAAGGACTAGCGGGAGGGTTTTACAATGAGCAGTTCTTC	CASSKGLAGGFYNEQFF	TRBV7-3	TRBJ2-1	5	2
34	TGTGCCAGCTCACCGCCCGGGACAGGGGCGATAGATACGCAGTATTTT	CASSPPGTGAIDTQYF	TRBV18	TRBJ2-3	1	3
35	TGTGCCAGCTCACCACCCGGGACAGGGGTCACAGATACGCAGTATTTT	CASSPPGTGVTDTQYF	TRBV18	TRBJ2-3	1	3
36	TGTGCCAGCTCACCACCTGGGACAGGGGCAACAGATACGCAGTATTTT	CASSPPGTGATDTQYF	TRBV18	TRBJ2-3	2	3
37	TGTGCCAGCTCACCACCGGGGACAGGGGTCACAGATACGCAGTATTTT	CASSPPGTGVTDTQYF	TRBV18	TRBJ2-3	2	3
38	TGTGCCAGCTCACCACCCGGGACAGGGGTCACAGATACGCAGTATTTT	CASSPPGTGVTDTQYF	TRBV18	TRBJ2-3	2	3
39	TGTGCCAGCTCACCACCAGGGACAGGAGCCACAGATACGCAGTATTTT	CASSPPGTGATDTQYF	TRBV18	TRBJ2-3	2	3
40	TGTGCCAGCTCACCACCCGGGACAGGGGTCACAGATACGCAGTATTTT	CASSPPGTGVTDTQYF	TRBV18	TRBJ2-3	5	3
41	TGTGCCAGCTCACCACCGGGGACAGGGGTCACAGATACGCAGTATTTT	CASSPPGTGVTDTQYF	TRBV18	TRBJ2-3	5	3
42	TGTGCCAGCTCACCACCCGGGACAGGAGTCACAGATACGCAGTATTTT	CASSPPGTGVTDTQYF	TRBV18	TRBJ2-3	5	3
43	TGTGCCAGCTCACCCCCTGGGACAGGGGCGACAGATACGCAGTATTTT	CASSPPGTGATDTQYF	TRBV18	TRBJ2-3	5	3
44	TGTGCCAGCTCACCACCCGGGACAGGGGTGACAGATACGCAGTATTTT	CASSPPGTGVTDTQYF	TRBV18	TRBJ2-3	5	3
45	TGTGCCAGCTCACCCCCCGGCACAGGGGTCACAGATACGCAGTATTTT	CASSPPGTGVTDTQYF	TRBV18	TRBJ2-3	5	3
46	TGTGCCAGCTCACCACCGGGGACAGGGGCCACAGATACGCAGTATTTT	CASSPPGTGATDTQYF	TRBV18	TRBJ2-3	5	3
47	TGTGCCAGCTCACCGCCCGGGACAGGGGTCACAGATACGCAGTATTTT	CASSPPGTGVTDTQYF	TRBV18	TRBJ2-3	5	3
48	TGTGCCAGCTCACCACCGGGAACAGGGGCGACAGATACGCAGTATTTT	CASSPPGTGATDTQYF	TRBV18	TRBJ2-3	5	3
49	TGTGCCAGCTCACCGCCCGGGACAGGGGCGACAGATACGCAGTATTTT	CASSPPGTGATDTQYF	TRBV18	TRBJ2-3	5	3
50	TGTGCCAGCTCACCCCCCGGGACAGGGGTCACAGATACGCAGTATTTT	CASSPPGTGVTDTQYF	TRBV18	TRBJ2-3	5	3
51	TGTGCCAGCTCACCGCCCGGGACAGGGGCCACAGATACGCAGTATTTT	CASSPPGTGATDTQYF	TRBV18	TRBJ2-3	5	3
52	TGTGCCAGCTCACCCCCCGGGACAGGGGCCACAGATACGCAGTATTTT	CASSPPGTGATDTQYF	TRBV18	TRBJ2-3	5	3
53	TGTGCCAGCTCACCACCTGGGACAGGGGTTACAGATACGCAGTATTTT	CASSPPGTGVTDTQYF	TRBV18	TRBJ2-3	5	3
54	TGTGCCAGCTCACCACCGGGGACAGGGGTGACAGATACGCAGTATTTT	CASSPPGTGVTDTQYF	TRBV18	TRBJ2-3	5	3
55	TGTGCCAGCTCACCACCCGGGACAGGGGCCACAGATACGCAGTATTTT	CASSPPGTGATDTQYF	TRBV18	TRBJ2-3	5	3
56	TGTGCCAGCTCACCACCCGGGACAGGGGTGACAGATACGCAGTATTTT	CASSPPGTGVTDTQYF	TRBV18	TRBJ2-3	9	3
57	TGCGCCAGCAGCCAAGATCTGGGCTCTGGGGCCAACGTCCTGACTTTC	CASSQDLGSGANVLTF	TRBV4-3	TRBJ2-6	1	4
58	TGCGCCAGCAGCCAAGATACAGGGTCTGGGGCCAACGTCCTGACTTTC	CASSQDTGSGANVLTF	TRBV4-3	TRBJ2-6	1	4
59	TGCGCCAGCAGCCAAGATCCGGGAACCGGGGCCAACGTCCTGACTTTC	CASSQDPGTGANVLTF	TRBV4-3	TRBJ2-6	1	4
60	TGCGCCAGCAGCCAAGATATGGGCTCTGGGGCCAACGTCCTGACTTTC	CASSQDMGSGANVLTF	TRBV4-3	TRBJ2-6	1	4
61	TGCGCCAGCAGCCAAGATCCCGGCTCTGGGGCCAACGTCCTGACTTTC	CASSQDPGSGANVLTF	TRBV4-3	TRBJ2-6	6	4
62	TGCGCCAGCAGCCAAGATCTGGGCTCTGGGGCCAACGTCCTGACTTTC	CASSQDLGSGANVLTF	TRBV4-3	TRBJ2-6	6	4
63	TGCGCCAGCAGCCAAGATCCGGGCTCTGGGGCCAACGTCCTGACTTTC	CASSQDPGSGANVLTF	TRBV4-3	TRBJ2-6	6	4
64	TGCGCCAGCAGCCAAGATAAGGGATCTGGGGCCAACGTCCTGACTTTC	CASSQDKGSGANVLTF	TRBV4-3	TRBJ2-6	6	4
65	TGCGCCAGCAGCCAAGACACAGGGACTGGGGCCAACGTCCTGACTTTC	CASSQDTGTGANVLTF	TRBV4-3	TRBJ2-6	10	4
66	TGCGCCAGCAGCCAAGACGAGGGCTCTGGGGCCAACGTCCTGACTTTC	CASSQDEGSGANVLTF	TRBV4-3	TRBJ2-6	10	4
67	TGTGCCAGCTCACAGGGGGAGGATCAGCCCCAGCATTTT	CASSQGEDQPQHF	TRBV18	TRBJ1-5	1	5
68	TGTGCCAGCTCAGAGGGGGAGGATCAGCCCCAGCATTTT	CASSEGEDQPQHF	TRBV18	TRBJ1-5	1	5
69	TGTGCCAGCTCACGGGGGGAGGATCAGCCCCAGCATTTT	CASSRGEDQPQHF	TRBV18	TRBJ1-5	3	5
70	TGTGCCAGCTCACAGGGGGAAGATCAGCCCCAGCATTTT	CASSQGEDQPQHF	TRBV18	TRBJ1-5	3	5
71	TGTGCCAGCTCACCGGGGGAAGATCAGCCCCAGCATTTT	CASSPGEDQPQHF	TRBV18	TRBJ1-5	3	5
72	TGTGCCAGCTCACCAGGGGAGGATCAGCCCCAGCATTTT	CASSPGEDQPQHF	TRBV18	TRBJ1-5	3	5
73	TGTGCCAGCTCACAGGGGGAGGATCAGCCCCAGCATTTT	CASSQGEDQPQHF	TRBV18	TRBJ1-5	3	5
74	TGTGCCAGCTCCCCAGGGGAGGATCAGCCCCAGCATTTT	CASSPGEDQPQHF	TRBV18	TRBJ1-5	3	5
75	TGTGCCAGCTCACCAGGGGAGGACCAGCCCCAGCATTTT	CASSPGEDQPQHF	TRBV18	TRBJ1-5	3	5
76	TGTGCCAGCTCACTAGGGGAGGATCAGCCCCAGCATTTT	CASSLGEDQPQHF	TRBV18	TRBJ1-5	3	5
77	TGTGCCAGCTCACAGGGAGAGGATCAGCCCCAGCATTTT	CASSQGEDQPQHF	TRBV18	TRBJ1-5	3	5
78	TGTGCCAGCTCACCAGGTGAAGATCAGCCCCAGCATTTT	CASSPGEDQPQHF	TRBV18	TRBJ1-5	3	5
79	TGTGCCAGCTCAGCAGGGGAGGATCAGCCCCAGCATTTT	CASSAGEDQPQHF	TRBV18	TRBJ1-5	3	5
80	TGTGCCAGCTCACCGGGGGAGGATCAGCCCCAGCATTTT	CASSPGEDQPQHF	TRBV18	TRBJ1-5	3	5
81	TGTGCCAGCTCAAGGGGGGAGGATCAGCCCCAGCATTTT	CASSRGEDQPQHF	TRBV18	TRBJ1-5	3	5
82	TGTGCCAGCTCACCCGGGGAAGATCAGCCCCAGCATTTT	CASSPGEDQPQHF	TRBV18	TRBJ1-5	3	5
83	TGTGCCAGCTCACCTGGTGAGGATCAGCCCCAGCATTTT	CASSPGEDQPQHF	TRBV18	TRBJ1-5	3	5
84	TGTGCCAGCTCAAGAGGGGAGGATCAGCCCCAGCATTTT	CASSRGEDQPQHF	TRBV18	TRBJ1-5	3	5
85	TGTGCCAGCTCTCAGGGGGAGGATCAGCCCCAGCATTTT	CASSQGEDQPQHF	TRBV18	TRBJ1-5	3	5
86	TGTGCCAGCAGCCCTACTAGCGGTTCCACAGATACGCAGTATTTT	CASSPTSGSTDTQYF	TRBV6-4	TRBJ2-3	1	6
87	TGTGCCAGCAGCGAAACTAGCGGGAGCACAGATACGCAGTATTTT	CASSETSGSTDTQYF	TRBV6-4	TRBJ2-3	4	6
88	TGTGCCAGCAGTGACGGTAGCGGGAGCACAGATACGCAGTATTTT	CASSDGSGSTDTQYF	TRBV6-4	TRBJ2-3	5	6
89	TGTGCCAGCAGTGTGACTAGCGGGAGCACAGATACGCAGTATTTT	CASSVTSGSTDTQYF	TRBV6-4	TRBJ2-3	6	6
90	TGTGCCAGCAGTGACACTAGCGGGAGCACAGATACGCAGTATTTT	CASSDTSGSTDTQYF	TRBV6-4	TRBJ2-3	8	6
91	TGTGCCAGCAGTGACACTAGCGGGAGCACAGATACGCAGTATTTT	CASSDTSGSTDTQYF	TRBV6-4	TRBJ2-3	10	6
92	TGCGCCAGCAGCTTGGAAGGGTCCAGCAATCAGCCCCAGCATTTT	CASSLEGSSNQPQHF	TRBV5-1	TRBJ1-5	2	7
93	TGCGCCAGCAGCTTGGAAGGGGATGGCAATCAGCCCCAGCATTTT	CASSLEGDGNQPQHF	TRBV5-1	TRBJ1-5	2	7
94	TGCGCCAGCAGCTTGGAGGGGGCAAGCAATCAGCCCCAGCATTTT	CASSLEGASNQPQHF	TRBV5-1	TRBJ1-5	2	7
95	TGCGCCAGCAGCTTGGAGGGCGTTAGCAATCAGCCCCAGCATTTT	CASSLEGVSNQPQHF	TRBV5-1	TRBJ1-5	2	7
96	TGCGCCAGCAGCTTGGAGGGAGCCAGCAATCAGCCCCAGCATTTT	CASSLEGASNQPQHF	TRBV5-1	TRBJ1-5	2	7
97	TGCGCCAGCAGCTTGGAGGGACATAGCAATCAGCCCCAGCATTTT	CASSLEGHSNQPQHF	TRBV5-1	TRBJ1-5	2	7
98	TGCGCCAGCAGCTTGGAGGGGACTAGCAATCAGCCCCAGCATTTT	CASSLEGTSNQPQHF	TRBV5-1	TRBJ1-5	2	7
99	TGCGCCAGCAGCTTGGAAGGGGTTCGAAATCAGCCCCAGCATTTT	CASSLEGVRNQPQHF	TRBV5-1	TRBJ1-5	2	7
100	TGCGCCAGCAGCTTGGAAGGGAGCAGCAATCAGCCCCAGCATTTT	CASSLEGSSNQPQHF	TRBV5-1	TRBJ1-5	2	7
101	TGCGCCAGCAGCTTGGAGGGCGAAAGCAATCAGCCCCAGCATTTT	CASSLEGESNQPQHF	TRBV5-1	TRBJ1-5	2	7
102	TGCGCCAGCAGCTTGGAGGGAGGGAGCAATCAGCCCCAGCATTTT	CASSLEGGSNQPQHF	TRBV5-1	TRBJ1-5	2	7
103	TGCGCCAGCAGCTTGGAAGGGACGAGCAATCAGCCCCAGCATTTT	CASSLEGTSNQPQHF	TRBV5-1	TRBJ1-5	2	7
104	TGCGCCAGCAGCTTGGAGGGATATAGCAATCAGCCCCAGCATTTT	CASSLEGYSNQPQHF	TRBV5-1	TRBJ1-5	2	7
105	TGCGCCAGCAGCTTGGAGGGGACAAGTAATCAGCCCCAGCATTTT	CASSLEGTSNQPQHF	TRBV5-1	TRBJ1-5	2	7
106	TGCGCCAGCAGCTTGGAGGGGGACCCCAATCAGCCCCAGCATTTT	CASSLEGDPNQPQHF	TRBV5-1	TRBJ1-5	2	7
107	TGCGCCAGCAGCTTGGAGGGGGACGGCAATCAGCCCCAGCATTTT	CASSLEGDGNQPQHF	TRBV5-1	TRBJ1-5	2	7
108	TGCGCCAGCAGCTTGGAGGGGCTGAGCAATCAGCCCCAGCATTTT	CASSLEGLSNQPQHF	TRBV5-1	TRBJ1-5	2	7
109	TGCGCCAGCAGCTTGGAAGGTCTTAGCAATCAGCCCCAGCATTTT	CASSLEGLSNQPQHF	TRBV5-1	TRBJ1-5	2	7
110	TGCGCCAGCAGCTTGGAGGGTTATAGCAATCAGCCCCAGCATTTT	CASSLEGYSNQPQHF	TRBV5-1	TRBJ1-5	2	7
111	TGCGCCAGCAGCTTGGAAGGGATTAGCAATCAGCCCCAGCATTTT	CASSLEGISNQPQHF	TRBV5-1	TRBJ1-5	2	7
112	TGCGCCAGCAGCCTGGAGGGGGGAAGCAATCAGCCCCAGCATTTT	CASSLEGGSNQPQHF	TRBV5-1	TRBJ1-5	2	7
113	TGCGCCAGCAGCTTAGAGGGTGGGAGCAATCAGCCCCAGCATTTT	CASSLEGGSNQPQHF	TRBV5-1	TRBJ1-5	2	7
114	TGCGCCAGCAGCTTGGAAGGGCATAGCAATCAGCCCCAGCATTTT	CASSLEGHSNQPQHF	TRBV5-1	TRBJ1-5	2	7
115	TGCGCCAGCAGCTTGGAGGGTAGAAGCAATCAGCCCCAGCATTTT	CASSLEGRSNQPQHF	TRBV5-1	TRBJ1-5	2	7
116	TGCGCCAGCAGCTTGGAGGGTCACAGCAATCAGCCCCAGCATTTT	CASSLEGHSNQPQHF	TRBV5-1	TRBJ1-5	2	7
117	TGCGCCAGCAGCTTGGAGGGACAGGTCAATCAGCCCCAGCATTTT	CASSLEGQVNQPQHF	TRBV5-1	TRBJ1-5	3	7
118	TGCGCCAGCAGCTTGTATGGAGATAGCAATCAGCCCCAGCATTTT	CASSLYGDSNQPQHF	TRBV5-1	TRBJ1-5	3	7
119	TGCGCCAGCAGCTTGAACGGGGATAGCAATCAGCCCCAGCATTTT	CASSLNGDSNQPQHF	TRBV5-1	TRBJ1-5	3	7
120	TGCGCCAGCAGCTTGGAAGGACAGAGCAATCAGCCCCAGCATTTT	CASSLEGQSNQPQHF	TRBV5-1	TRBJ1-5	4	7
121	TGCGCCAGCAGCTTGGAAGGGGTTAGCAATCAGCCCCAGCATTTT	CASSLEGVSNQPQHF	TRBV5-1	TRBJ1-5	4	7
122	TGCGCCAGCAGCTTGGAGGGGCAGAGCAATCAGCCCCAGCATTTT	CASSLEGQSNQPQHF	TRBV5-1	TRBJ1-5	4	7
123	TGCGCCAGCAGCTTGGAGGGGGTCAGCAATCAGCCCCAGCATTTT	CASSLEGVSNQPQHF	TRBV5-1	TRBJ1-5	4	7
124	TGCGCCAGCAGCTTGGAAGGCGTAAGCAATCAGCCCCAGCATTTT	CASSLEGVSNQPQHF	TRBV5-1	TRBJ1-5	4	7
125	TGCGCCAGCAGCTTGGAGGGCATTAGCAATCAGCCCCAGCATTTT	CASSLEGISNQPQHF	TRBV5-1	TRBJ1-5	5	7
126	TGCGCCAGCAGCTTGGAAGGGGATAGCAATCAGCCCCAGCATTTT	CASSLEGDSNQPQHF	TRBV5-1	TRBJ1-5	5	7
127	TGCGCCAGCAGCTTGGAGGGGACCTCAAATCAGCCCCAGCATTTT	CASSLEGTSNQPQHF	TRBV5-1	TRBJ1-5	5	7
128	TGCGCCAGCAGCTTGGCTGGAGATAGCAATCAGCCCCAGCATTTT	CASSLAGDSNQPQHF	TRBV5-1	TRBJ1-5	5	7
129	TGCGCCAGCAGCTTGGATGGAGATAGCAATCAGCCCCAGCATTTT	CASSLDGDSNQPQHF	TRBV5-1	TRBJ1-5	5	7
130	TGCGCCAGCAGCTTGGAGGGGAAGAGCAATCAGCCCCAGCATTTT	CASSLEGKSNQPQHF	TRBV5-1	TRBJ1-5	5	7
131	TGCGCCAGCAGCTTGGAGGGGGGCAGCAATCAGCCCCAGCATTTT	CASSLEGGSNQPQHF	TRBV5-1	TRBJ1-5	5	7
132	TGCGCCAGCAGCTTGGAGGGAAGTAGCAATCAGCCCCAGCATTTT	CASSLEGSSNQPQHF	TRBV5-1	TRBJ1-5	5	7
133	TGCGCCAGCAGCTTGGAGGGGACTAGCAATCAGCCCCAGCATTTT	CASSLEGTSNQPQHF	TRBV5-1	TRBJ1-5	5	7
134	TGCGCCAGCAGCTTGGAGGGCGATAGCAATCAGCCCCAGCATTTT	CASSLEGDSNQPQHF	TRBV5-1	TRBJ1-5	5	7
135	TGCGCCAGCAGCTTGGAGGGTCGGAGCAATCAGCCCCAGCATTTT	CASSLEGRSNQPQHF	TRBV5-1	TRBJ1-5	5	7
136	TGCGCCAGCAGCTTGGACGGAATTAGCAATCAGCCCCAGCATTTT	CASSLDGISNQPQHF	TRBV5-1	TRBJ1-5	8	7
137	TGTGCCAGCAGCCCCCGTCCTACGGGGAACACTGAAGCTTTCTTT	CASSPRPTGNTEAFF	TRBV7-2	TRBJ1-1	3	8
138	TGTGCCAGCAGCCATCGCCCGACAGGGAACACTGAAGCTTTCTTT	CASSHRPTGNTEAFF	TRBV7-2	TRBJ1-1	3	8
139	TGTGCCAGCAGCCCACGGCCGACAGGGAACACTGAAGCTTTCTTT	CASSPRPTGNTEAFF	TRBV7-2	TRBJ1-1	3	8
140	TGTGCCAGCAGCGCCCGACCGACAGGAAACACTGAAGCTTTCTTT	CASSARPTGNTEAFF	TRBV7-2	TRBJ1-1	3	8
141	TGTGCCAGCAGCCCCCGACCAACAGGGAACACTGAAGCTTTCTTT	CASSPRPTGNTEAFF	TRBV7-2	TRBJ1-1	6	8
142	TGTGCCAGCAGCCCCAGACCGACCGGGAACACTGAAGCTTTCTTT	CASSPRPTGNTEAFF	TRBV7-2	TRBJ1-1	6	8
143	TGTGCCAGCAGCTCCCGACCCACAGGGAACACTGAAGCTTTCTTT	CASSSRPTGNTEAFF	TRBV7-2	TRBJ1-1	6	8
144	TGTGCCAGCAGCCCCCGACCGACAGGGAACACTGAAGCTTTCTTT	CASSPRPTGNTEAFF	TRBV7-2	TRBJ1-1	6	8
145	TGCGCCAGCAGCTTGCGACTAGCGGGGAACAATGAGCAGTTCTTC	CASSLRLAGNNEQFF	TRBV5-1	TRBJ2-1	3	9
146	TGCGCCAGCAGCTTGAATCTAGCGGGGAACAATGAGCAGTTCTTC	CASSLNLAGNNEQFF	TRBV5-1	TRBJ2-1	3	9
147	TGCGCCAGCAGCTTGCGACTAGCGGGAAACAATGAGCAGTTCTTC	CASSLRLAGNNEQFF	TRBV5-1	TRBJ2-1	3	9
148	TGCGCCAGCAGCTTGCGTCTAGCGGGGAACAATGAGCAGTTCTTC	CASSLRLAGNNEQFF	TRBV5-1	TRBJ2-1	3	9
149	TGCGCCAGCAGCCTAAGACTAGCGGGGAACAATGAGCAGTTCTTC	CASSLRLAGNNEQFF	TRBV5-1	TRBJ2-1	3	9
150	TGCGCCAGCAGCTTAAGGCTAGCGGGAAACAATGAGCAGTTCTTC	CASSLRLAGNNEQFF	TRBV5-1	TRBJ2-1	3	9
151	TGCGCCAGCAGCTTGAGACTAGCGGGCAACAATGAGCAGTTCTTC	CASSLRLAGNNEQFF	TRBV5-1	TRBJ2-1	3	9
152	TGCGCCAGCAGCTTGAGGCTAGCGGGAAACAATGAGCAGTTCTTC	CASSLRLAGNNEQFF	TRBV5-1	TRBJ2-1	3	9
153	TGCGCCAGCAGCTTGAGGCTAGCGGGAAATAATGAGCAGTTCTTC	CASSLRLAGNNEQFF	TRBV5-1	TRBJ2-1	3	9
154	TGCGCCAGCAGCCTAAGACTAGCGGGCAACAATGAGCAGTTCTTC	CASSLRLAGNNEQFF	TRBV5-1	TRBJ2-1	3	9
155	TGCGCCAGCAGCTTGAGGCTAGCGGGGAACAATGAGCAGTTCTTC	CASSLRLAGNNEQFF	TRBV5-1	TRBJ2-1	3	9
156	TGCGCCAGCAGCTTGCGTCTAGCGGGAAACAATGAGCAGTTCTTC	CASSLRLAGNNEQFF	TRBV5-1	TRBJ2-1	3	9
157	TGCGCCAGCAGCTTAAGACTAGCGGGGAACAATGAGCAGTTCTTC	CASSLRLAGNNEQFF	TRBV5-1	TRBJ2-1	3	9
158	TGCGCCAGCAGCTTGGCGCTAGCGGGAAACAATGAGCAGTTCTTC	CASSLALAGNNEQFF	TRBV5-1	TRBJ2-1	3	9
159	TGCGCCAGCAGCCTCCGACTAGCGGGGAACAATGAGCAGTTCTTC	CASSLRLAGNNEQFF	TRBV5-1	TRBJ2-1	3	9
160	TGCGCCAGCAGCTTACGACTAGCGGGAAACAATGAGCAGTTCTTC	CASSLRLAGNNEQFF	TRBV5-1	TRBJ2-1	3	9
161	TGCGCCAGCAGCTTACTCCTAGCGGGAAACAATGAGCAGTTCTTC	CASSLLLAGNNEQFF	TRBV5-1	TRBJ2-1	3	9
162	TGCGCCAGCAGCTTGCGGCTAGCGGGCAACAATGAGCAGTTCTTC	CASSLRLAGNNEQFF	TRBV5-1	TRBJ2-1	3	9
163	TGCGCCAGCAGCTTGCGGCTAGCGGGTAACAATGAGCAGTTCTTC	CASSLRLAGNNEQFF	TRBV5-1	TRBJ2-1	3	9
164	TGCGCCAGCAGCTTGAGGTTAGCGGGAAACAATGAGCAGTTCTTC	CASSLRLAGNNEQFF	TRBV5-1	TRBJ2-1	3	9
165	TGCGCCAGCAGCTTGAGGCTAGCGGGCAACAATGAGCAGTTCTTC	CASSLRLAGNNEQFF	TRBV5-1	TRBJ2-1	3	9
166	TGCGCCAGCAGCTTGGTCCTAGCGGGGAACAATGAGCAGTTCTTC	CASSLVLAGNNEQFF	TRBV5-1	TRBJ2-1	11	9
167	TGCGCCAGCAGCTTGGTGCTAGCGGGAAACAATGAGCAGTTCTTC	CASSLVLAGNNEQFF	TRBV5-1	TRBJ2-1	11	9
168	TGCGCCAGCAGCCTCAGACTAGCTGCCTACAATGAGCAGTTCTTC	CASSLRLAAYNEQFF	TRBV5-1	TRBJ2-1	3	10
169	TGCGCCAGCAGCTTAAGGCTAGCGGCGTACAATGAGCAGTTCTTC	CASSLRLAAYNEQFF	TRBV5-1	TRBJ2-1	3	10
170	TGCGCCAGCAGCTTGAGGTTAGCGGCTTACAATGAGCAGTTCTTC	CASSLRLAAYNEQFF	TRBV5-1	TRBJ2-1	3	10
171	TGCGCCAGCAGCTTACGACTAGCGGCCTACAATGAGCAGTTCTTC	CASSLRLAAYNEQFF	TRBV5-1	TRBJ2-1	3	10
172	TGCGCCAGCAGCTTGCGTCTAGCGGCGTACAATGAGCAGTTCTTC	CASSLRLAAYNEQFF	TRBV5-1	TRBJ2-1	3	10
173	TGCGCCAGCAGCTTGGATCTAGCGGCCTACAATGAGCAGTTCTTC	CASSLDLAAYNEQFF	TRBV5-1	TRBJ2-1	7	10
174	TGCGCCAGCAGCCCCCGTCTAGCAGCTTACAATGAGCAGTTCTTC	CASSPRLAAYNEQFF	TRBV5-1	TRBJ2-1	7	10
175	TGCGCCAGCAGCCTCCGACTAGCGGACTACAATGAGCAGTTCTTC	CASSLRLADYNEQFF	TRBV5-1	TRBJ2-1	3	11
176	TGCGCCAGCAGCTTAAGACTAGCGGACTACAATGAGCAGTTCTTC	CASSLRLADYNEQFF	TRBV5-1	TRBJ2-1	3	11
177	TGCGCCAGCAGCCATGGACTAGCAGATTACAATGAGCAGTTCTTC	CASSHGLADYNEQFF	TRBV5-1	TRBJ2-1	4	11
178	TGCGCCAGCAGCTTAAGTCTAGCGGATTACAATGAGCAGTTCTTC	CASSLSLADYNEQFF	TRBV5-1	TRBJ2-1	6	11
179	TGCGCCAGCAGCTCCGGACTAGCGGACTACAATGAGCAGTTCTTC	CASSSGLADYNEQFF	TRBV5-1	TRBJ2-1	6	11
180	TGCGCCAGCAGCCAGGGACTAGCGGACTACAATGAGCAGTTCTTC	CASSQGLADYNEQFF	TRBV5-1	TRBJ2-1	9	11
181	TGCGCCAGCAGCTTGGGACTAGCCGATTACAATGAGCAGTTCTTC	CASSLGLADYNEQFF	TRBV5-1	TRBJ2-1	9	11
182	TGCGCCAGCAGCTCAGGACTAGCAGATTACAATGAGCAGTTCTTC	CASSSGLADYNEQFF	TRBV5-1	TRBJ2-1	9	11
183	TGCGCCAGCAGCAAGGGGCTAGCGGATTACAATGAGCAGTTCTTC	CASSKGLADYNEQFF	TRBV5-1	TRBJ2-1	9	11
184	TGCGCCAGCAGCTCAGGACTAGCGGATTACAATGAGCAGTTCTTC	CASSSGLADYNEQFF	TRBV5-1	TRBJ2-1	9	11
185	TGCGCCAGCAGCCAAGGGCTAGCGGACTACAATGAGCAGTTCTTC	CASSQGLADYNEQFF	TRBV5-1	TRBJ2-1	9	11
186	TGCGCCAGCAGCGGAGGACTAGCGGACTACAATGAGCAGTTCTTC	CASSGGLADYNEQFF	TRBV5-1	TRBJ2-1	9	11
187	TGCGCCAGCAGCCGAGGACTAGCGGACTACAATGAGCAGTTCTTC	CASSRGLADYNEQFF	TRBV5-1	TRBJ2-1	9	11
188	TGCGCCAGCAGCGTGGGACTAGCGGATTACAATGAGCAGTTCTTC	CASSVGLADYNEQFF	TRBV5-1	TRBJ2-1	9	11
189	TGCGCCAGCAGCGTAGGACTAGCGGACTACAATGAGCAGTTCTTC	CASSVGLADYNEQFF	TRBV5-1	TRBJ2-1	9	11
190	TGCGCCAGCAGCTCTAGACTAGCGGGGGTCAATGAGCAGTTCTTC	CASSSRLAGVNEQFF	TRBV5-1	TRBJ2-1	3	12
191	TGCGCCAGCAGCTCTAGACTAGCGGGAGTCAATGAGCAGTTCTTC	CASSSRLAGVNEQFF	TRBV5-1	TRBJ2-1	3	12
192	TGCGCCAGCAGCAAGGGACTAGCGGGAGTCGATGAGCAGTTCTTC	CASSKGLAGVDEQFF	TRBV5-1	TRBJ2-1	4	12
193	TGCGCCAGCAGCCAAGGACTAGCGGGAGTCGATGAGCAGTTCTTC	CASSQGLAGVDEQFF	TRBV5-1	TRBJ2-1	4	12
194	TGCGCCAGCAGCATGGGACTAGCGGGAGTCGATGAGCAGTTCTTC	CASSMGLAGVDEQFF	TRBV5-1	TRBJ2-1	4	12
195	TGCGCCAGCAGCTCCGGACTAGCGGGAGTGGATGAGCAGTTCTTC	CASSSGLAGVDEQFF	TRBV5-1	TRBJ2-1	8	12
196	TGCGCCAGCAGCTCGGGACTAGCGGGAGTTCGTGAGCAGTTCTTC	CASSSGLAGVREQFF	TRBV5-1	TRBJ2-1	8	12
197	TGCGCCAGCAGTATGGGACTAGCGGGAGTCAATGAGCAGTTCTTC	CASSMGLAGVNEQFF	TRBV5-1	TRBJ2-1	8	12
198	TGCGCCAGCAGCACGGGACTAGCGGGAGTCGATGAGCAGTTCTTC	CASSTGLAGVDEQFF	TRBV5-1	TRBJ2-1	8	12
199	TGCGCCAGCAGCTCGGGACTAGCGGGAGTAGGTGAGCAGTTCTTC	CASSSGLAGVGEQFF	TRBV5-1	TRBJ2-1	8	12
200	TGCGCCAGCAGCCCGGGACTAGCGGGAGTAGATGAGCAGTTCTTC	CASSPGLAGVDEQFF	TRBV5-1	TRBJ2-1	8	12
201	TGCGCCAGCAGCCAGGGACTAGCGGGGGTCGATGAGCAGTTCTTC	CASSQGLAGVDEQFF	TRBV5-1	TRBJ2-1	8	12
202	TGCGCCAGCAGCTTCGGTCTAGCGGGAGTAAATGAGCAGTTCTTC	CASSFGLAGVNEQFF	TRBV5-1	TRBJ2-1	8	12
203	TGCGCCAGCAGCTCTGGACTAGCGGGAGTGGATGAGCAGTTCTTC	CASSSGLAGVDEQFF	TRBV5-1	TRBJ2-1	8	12
204	TGCGCCAGCAGCTCGGGACTAGCGGGAGTGAATGAGCAGTTCTTC	CASSSGLAGVNEQFF	TRBV5-1	TRBJ2-1	9	12
205	TGCGCCAGCAGCTTGGGACTAGCGGGAGTTGATGAGCAGTTCTTC	CASSLGLAGVDEQFF	TRBV5-1	TRBJ2-1	9	12
206	TGCGCCAGCAGCAACGGACTAGCGGGAGTTGATGAGCAGTTCTTC	CASSNGLAGVDEQFF	TRBV5-1	TRBJ2-1	9	12
207	TGCGCCAGCAGCTCCGGACTAGCGGGAGTCAATGAGCAGTTCTTC	CASSSGLAGVNEQFF	TRBV5-1	TRBJ2-1	9	12
208	TGCGCCAGCAGCTTGGTGGCAGTCAGCTCCTACAATGAGCAGTTCTTC	CASSLVAVSSYNEQFF	TRBV5-1	TRBJ2-1	4	13
209	TGCGCCAGCAGCTTGGTAGCTGTTAGCTCCTACAATGAGCAGTTCTTC	CASSLVAVSSYNEQFF	TRBV5-1	TRBJ2-1	4	13
210	TGCGCCAGCAGCTTGGTTGCGGTTAGCTCCTACAATGAGCAGTTCTTC	CASSLVAVSSYNEQFF	TRBV5-1	TRBJ2-1	4	13
211	TGCGCCAGCAGCTTGGTGGCGGTCAGCTCCTACAATGAGCAGTTCTTC	CASSLVAVSSYNEQFF	TRBV5-1	TRBJ2-1	4	13
212	TGCGCCAGCAGCTTGGTAGCGGTAAGCTCCTACAATGAGCAGTTCTTC	CASSLVAVSSYNEQFF	TRBV5-1	TRBJ2-1	4	13
213	TGCGCCAGCAGCTTGGTAGCGGTGAGCTCCTACAATGAGCAGTTCTTC	CASSLVAVSSYNEQFF	TRBV5-1	TRBJ2-1	4	13
214	TGCGCCAGCAGCTTGGTTGCCCAGAGCTCCTACAATGAGCAGTTCTTC	CASSLVAQSSYNEQFF	TRBV5-1	TRBJ2-1	4	13
215	TGCGCCAGCAGCTTGGTCTACGTTAGCTCCTACAATGAGCAGTTCTTC	CASSLVYVSSYNEQFF	TRBV5-1	TRBJ2-1	4	13
216	TGCGCCAGCAGCTTGGTTGCGGTAAGCTCCTACAATGAGCAGTTCTTC	CASSLVAVSSYNEQFF	TRBV5-1	TRBJ2-1	4	13
217	TGCGCCAGCAGCTTGGTTGCCATCAGCTCCTACAATGAGCAGTTCTTC	CASSLVAISSYNEQFF	TRBV5-1	TRBJ2-1	4	13
218	TGCGCCAGCAGCTTGGTGGCCGTGAGCTCCTACAATGAGCAGTTCTTC	CASSLVAVSSYNEQFF	TRBV5-1	TRBJ2-1	4	13
219	TGCGCCAGCAGCTTGGTAGCGGTGTCTTCCTACAATGAGCAGTTCTTC	CASSLVAVSSYNEQFF	TRBV5-1	TRBJ2-1	4	13
220	TGCGCCAGCAGCTTGGTAGCGGTTAGCTCCTACAATGAGCAGTTCTTC	CASSLVAVSSYNEQFF	TRBV5-1	TRBJ2-1	4	13
221	TGCGCCAGCAGCTTGGCCGCGGTGAGCTCCTACAATGAGCAGTTCTTC	CASSLAAVSSYNEQFF	TRBV5-1	TRBJ2-1	4	13
222	TGCGCCAGCAGCCTAGTAGCGGTCAGCTCCTACAATGAGCAGTTCTTC	CASSLVAVSSYNEQFF	TRBV5-1	TRBJ2-1	4	13
223	TGCGCCAGCAGCTTGGTAGCCCCGAGCTCCTACAATGAGCAGTTCTTC	CASSLVAPSSYNEQFF	TRBV5-1	TRBJ2-1	4	13
224	TGCGCCAGCAGCTTAGTAGCGGTCAGCTCCTACAATGAGCAGTTCTTC	CASSLVAVSSYNEQFF	TRBV5-1	TRBJ2-1	4	13
225	TGCGCCAGCAGCTTGGTGGCGCCTAGCTCCTACAATGAGCAGTTCTTC	CASSLVAPSSYNEQFF	TRBV5-1	TRBJ2-1	4	13
226	TGCGCCAGCAGCTTGGTGGTGGTGAGCTCCTACAATGAGCAGTTCTTC	CASSLVVVSSYNEQFF	TRBV5-1	TRBJ2-1	4	13
227	TGCGCCAGCAGCTTGGTCGCGGTTAGCTCCTACAATGAGCAGTTCTTC	CASSLVAVSSYNEQFF	TRBV5-1	TRBJ2-1	4	13
228	TGCGCCAGCAGCTTGGTAGCAGTCAGCTCCTACAATGAGCAGTTCTTC	CASSLVAVSSYNEQFF	TRBV5-1	TRBJ2-1	4	13
229	TGCGCCAGCAGCTTGGTAGCGGAGAGCTCCTACAATGAGCAGTTCTTC	CASSLVAESSYNEQFF	TRBV5-1	TRBJ2-1	4	13
230	TGCGCCAGCAGCTTGGTGGCACTAAGCTCCTACAATGAGCAGTTCTTC	CASSLVALSSYNEQFF	TRBV5-1	TRBJ2-1	4	13
231	TGCGCCAGCAGCTTGGTTCCGGTTAGCTCCTACAATGAGCAGTTCTTC	CASSLVPVSSYNEQFF	TRBV5-1	TRBJ2-1	4	13
232	TGCGCCAGCAGCTTGGTAGCGGCCAGCTCCTACAATGAGCAGTTCTTC	CASSLVAASSYNEQFF	TRBV5-1	TRBJ2-1	4	13
233	TGCGCCAGCAGCTTGGTAGCGGTAAGCTCCTACAATGAGCAGTTCTTC	CASSLVAVSSYNEQFF	TRBV5-1	TRBJ2-1	9	13
234	TGCGCCAGCAGCTTGGTGGCCGTAAGCTCCTACAATGAGCAGTTCTTC	CASSLVAVSSYNEQFF	TRBV5-1	TRBJ2-1	9	13
235	TGCGCCAGCAGTAGAGTAGCGGTGAGCTCCTACAATGAGCAGTTCTTC	CASSRVAVSSYNEQFF	TRBV5-1	TRBJ2-1	9	13
236	TGTGCCAGCAGGTTAGCGGGAGTAGAAGATACGCAGTATTTT	CASRLAGVEDTQYF	TRBV7-2	TRBJ2-3	4	14
237	TGTGCCAGTAGACTAGCGGGGGTAGAAGATACGCAGTATTTT	CASRLAGVEDTQYF	TRBV7-2	TRBJ2-3	4	14
238	TGTGCCAGCAGGCTAGCGGGGGTCGAAGATACGCAGTATTTT	CASRLAGVEDTQYF	TRBV7-2	TRBJ2-3	4	14
239	TGTGCCAGCAGACTAGCGGGAGTGGAAGATACGCAGTATTTT	CASRLAGVEDTQYF	TRBV7-2	TRBJ2-3	9	14
240	TGTGCCAGCAGACTAGCGGGAGTAGTAGATACGCAGTATTTT	CASRLAGVVDTQYF	TRBV7-2	TRBJ2-3	9	14
241	TGTGCCAGCAGATTGGCGGGAGTTAAAGATACGCAGTATTTT	CASRLAGVKDTQYF	TRBV7-2	TRBJ2-3	9	14
242	TGTGCCAGTCGACTAGCGGGAGTTCCAGATACGCAGTATTTT	CASRLAGVPDTQYF	TRBV7-2	TRBJ2-3	9	14
243	TGTGCCAGCAGCTCGGGTCCAAACTACGAGCAGTACTTC	CASSSGPNYEQYF	TRBV7-6	TRBJ2-7	4	15
244	TGTGCCAGCAGCTCGGGTCCTAATTACGAGCAGTACTTC	CASSSGPNYEQYF	TRBV7-6	TRBJ2-7	4	15
245	TGTGCCAGCAGCCCCGGGCCCAACTACGAGCAGTACTTC	CASSPGPNYEQYF	TRBV7-6	TRBJ2-7	5	15
246	TGTGCCAGCAGCTTAGGACCCAACTACGAGCAGTACTTC	CASSLGPNYEQYF	TRBV7-6	TRBJ2-7	5	15
247	TGTGCCAGCAGCCCGGGCCCGAACTACGAGCAGTACTTC	CASSPGPNYEQYF	TRBV7-6	TRBJ2-7	5	15
248	TGTGCCAGCAGCCCGGGCCCGAACTACGAGCAGTACTTC	CASSPGPNYEQYF	TRBV7-6	TRBJ2-7	9	15
249	TGTGCCAGCAGCCCCGGACCGAACTACGAGCAGTACTTC	CASSPGPNYEQYF	TRBV7-6	TRBJ2-7	10	15
250	TGTGCCAGCAGCTCCGGGCCTAATTACGAGCAGTACTTC	CASSSGPNYEQYF	TRBV7-6	TRBJ2-7	10	15
251	TGTGCCAGCAGCGCCGGACCAAACTACGAGCAGTACTTC	CASSAGPNYEQYF	TRBV7-6	TRBJ2-7	10	15
252	TGTGCCAGCAGCGAGGGACCAAATTACGAGCAGTACTTC	CASSEGPNYEQYF	TRBV7-6	TRBJ2-7	10	15
253	TGCAGCGTTGAAGAGAATAGCAATCAGCCCCAGCATTTT	CSVEENSNQPQHF	TRBV29-1	TRBJ1-5	5	16
254	TGCAGCGTTGCAGAGAATAGCAATCAGCCCCAGCATTTT	CSVAENSNQPQHF	TRBV29-1	TRBJ1-5	5	16
255	TGCAGCGTTTTGGAGAATAGCAATCAGCCCCAGCATTTT	CSVLENSNQPQHF	TRBV29-1	TRBJ1-5	5	16
256	TGCAGCGTTCAAGAGAATAGCAATCAGCCCCAGCATTTT	CSVQENSNQPQHF	TRBV29-1	TRBJ1-5	5	16
257	TGCAGCGTTGGCGAAAACAGTAATCAGCCCCAGCATTTT	CSVGENSNQPQHF	TRBV29-1	TRBJ1-5	5	16
258	TGCAGCGTTTCGGAAAATAGCAATCAGCCCCAGCATTTT	CSVSENSNQPQHF	TRBV29-1	TRBJ1-5	5	16
259	TGCAGCGTTGGGGAGAATAGCAATCAGCCCCAGCATTTT	CSVGENSNQPQHF	TRBV29-1	TRBJ1-5	7	16
260	TGCAGCGTGGCAGAAAATAGCAATCAGCCCCAGCATTTT	CSVAENSNQPQHF	TRBV29-1	TRBJ1-5	7	16
261	TGCAGCGTTGAAGAGAATAGCAATCAGCCCCAGCATTTT	CSVEENSNQPQHF	TRBV29-1	TRBJ1-5	7	16
262	TGCAGCGTTGCAGAGAATAGCAATCAGCCCCAGCATTTT	CSVAENSNQPQHF	TRBV29-1	TRBJ1-5	7	16
263	TGCAGCGTTCGGGAGAATAGCAATCAGCCCCAGCATTTT	CSVRENSNQPQHF	TRBV29-1	TRBJ1-5	7	16
264	TGCAGCGTTGCAGAAAATAGCAATCAGCCCCAGCATTTT	CSVAENSNQPQHF	TRBV29-1	TRBJ1-5	7	16
265	TGCAGCGTTGCTGAAAATAGCAATCAGCCCCAGCATTTT	CSVAENSNQPQHF	TRBV29-1	TRBJ1-5	7	16
266	TGCAGTGTGACAGAAAATAGCAATCAGCCCCAGCATTTT	CSVTENSNQPQHF	TRBV29-1	TRBJ1-5	7	16
267	TGCAGCGTTCGGGAAAATAGCAATCAGCCCCAGCATTTT	CSVRENSNQPQHF	TRBV29-1	TRBJ1-5	7	16
268	TGCAGCGTGGGAGAGAATAGCAATCAGCCCCAGCATTTT	CSVGENSNQPQHF	TRBV29-1	TRBJ1-5	7	16
269	TGCAGCGTCGGGGAGAATAGCAATCAGCCCCAGCATTTT	CSVGENSNQPQHF	TRBV29-1	TRBJ1-5	7	16
270	TGCAGCGTTCAGGAGAATAGCAATCAGCCCCAGCATTTT	CSVQENSNQPQHF	TRBV29-1	TRBJ1-5	7	16
271	TGCAGCGTTGGAGAGAATAGCAATCAGCCCCAGCATTTT	CSVGENSNQPQHF	TRBV29-1	TRBJ1-5	7	16
272	TGCAGCGTTGTGGAGAATAGCAATCAGCCCCAGCATTTT	CSVVENSNQPQHF	TRBV29-1	TRBJ1-5	7	16
273	TGTGCCAGCAGTTACGGGTCAGGGGGGCAAGAGACCCAGTACTTC	CASSYGSGGQETQYF	TRBV6-6	TRBJ2-5	6	17
274	TGTGCCAGCAGTTACGGGACAGGGGGCGAAGAGACCCAGTACTTC	CASSYGTGGEETQYF	TRBV6-6	TRBJ2-5	6	17
275	TGTGCCAGCAGCCACGGCAGCGGAGGGGAAGAGACCCAGTACTTC	CASSHGSGGEETQYF	TRBV6-6	TRBJ2-5	6	17
276	TGTGCCAGCAGTTATGGGACAGGGGGCGAGGAGACCCAGTACTTC	CASSYGTGGEETQYF	TRBV6-6	TRBJ2-5	6	17
277	TGTGCCAGCAGTTACGGATCCGGGGGTGAAGAGACCCAGTACTTC	CASSYGSGGEETQYF	TRBV6-6	TRBJ2-5	6	17
278	TGTGCCAGCAGTTACGGGACAGGGGGGGAGGAGACCCAGTACTTC	CASSYGTGGEETQYF	TRBV6-6	TRBJ2-5	6	17
279	TGTGCCAGCAGCCACGGGACAGGGGGCGAGGAGACCCAGTACTTC	CASSHGTGGEETQYF	TRBV6-6	TRBJ2-5	6	17
280	TGTGCCAGCAGTTACGGGACAGGGGGGGAAGAGACCCAGTACTTC	CASSYGTGGEETQYF	TRBV6-6	TRBJ2-5	6	17
281	TGTGCCAGCAGTTATGGTAGCGGGGGGGAAGAGACCCAGTACTTC	CASSYGSGGEETQYF	TRBV6-6	TRBJ2-5	6	17
282	TGTGCCAGCAGTTACGGAACGGGGGGGGAAGAGACCCAGTACTTC	CASSYGTGGEETQYF	TRBV6-6	TRBJ2-5	6	17
283	TGTGCCAGCAGTTACGGGACAGGGGGAGAAGAGACCCAGTACTTC	CASSYGTGGEETQYF	TRBV6-6	TRBJ2-5	6	17
284	TGTGCCAGCAGTTACGGGACTAGCGGAGAAGAGACCCAGTACTTC	CASSYGTSGEETQYF	TRBV6-6	TRBJ2-5	6	17
285	TGTGCCAGCAGTTATGGGACAGGGGGCGAAGAGACCCAGTACTTC	CASSYGTGGEETQYF	TRBV6-6	TRBJ2-5	11	17
286	TGTGCCAGCAGTTACGGGACAGGGGGCGAAGAGACCCAGTACTTC	CASSYGTGGEETQYF	TRBV6-6	TRBJ2-5	11	17
287	TGTGCCAGCAGTTACGGGACAGGGGGCCAAGAGACCCAGTACTTC	CASSYGTGGQETQYF	TRBV6-6	TRBJ2-5	11	17
288	TGTGCCAGCAGTTACGGGGCGGGGGGCGAGGAGACCCAGTACTTC	CASSYGAGGEETQYF	TRBV6-6	TRBJ2-5	11	17
289	TGTGCCAGCAGTTACGGGAGCGGAGGTGAAGAGACCCAGTACTTC	CASSYGSGGEETQYF	TRBV6-6	TRBJ2-5	11	17
290	TGTGCCAGCAGTTACGGGACAGGGGGGGAGGAGACCCAGTACTTC	CASSYGTGGEETQYF	TRBV6-6	TRBJ2-5	11	17
291	TGTGCCAGCAGTTACGGTAGCGGGGGGGAAGAGACCCAGTACTTC	CASSYGSGGEETQYF	TRBV6-6	TRBJ2-5	11	17
292	TGTGCCAGCAGTTTCGGGACAGGGGGCGAAGAGACCCAGTACTTC	CASSFGTGGEETQYF	TRBV6-6	TRBJ2-5	11	17
293	TGTGCCAGCAGTTACGGGACAGGGGGGGAAGAGACCCAGTACTTC	CASSYGTGGEETQYF	TRBV6-6	TRBJ2-5	11	17
294	TGTGCCAGCAGTGCCGGGACAGGGGGCGAAGAGACCCAGTACTTC	CASSAGTGGEETQYF	TRBV6-6	TRBJ2-5	11	17
